# Supplementary material for: The characterization of tumor microenvironment infiltration and the construction of predictive index based on cuproptosis-related gene in primary lung adenocarcinoma
Source: Front Oncol. 2022 Nov 25;12:1011568. doi: 10.3389/fonc.2022.1011568 (PMC9733577; doi:10.3389/fonc.2022.1011568)
Supplement: Supplementary file 6 [file Table_1.csv]

gene	num	logfc	FDR	logFDR
CDKN2A	4	-1.0521	5.73E-04	3.241692354
OXA1L	3	-1.7625	5.73E-04	3.241692354
SOX2	4	-0.94481	5.73E-04	3.241692354
TKT	4	-0.84353	5.73E-04	3.241692354
AHR	4	-0.90798	5.73E-04	3.241692354
TMEM191B	1	-0.99999	5.73E-04	3.241692354
DLAT	4	0.76068	5.73E-04	3.241692354
LIAS	4	1.1756	5.73E-04	3.241692354
MBTPS1	4	1.331	5.73E-04	3.241692354
RPAP1	1	3.9344	5.73E-04	3.241692354
MBTPS2	4	1.4814	5.73E-04	3.241692354
LIPT1	4	0.71486	5.73E-04	3.241692354
FDX1	2	2.116	5.73E-04	3.241692354
PDHB	4	0.76656	5.73E-04	3.241692354
SCAP	4	1.9493	5.73E-04	3.241692354
RPL3	3	2.6016	0.00161213	2.792599823
PDHA1	3	0.77404	0.002149427	2.667677219
CAPRIN1	3	1.0719	0.002149427	2.667677219
LDLR	4	0.84781	0.002149427	2.667677219
UBAP2L	4	0.74202	0.002149427	2.667677219
IDH2	4	1.0214	0.00273578	2.562918822
ZFAT	4	0.59704	0.00273578	2.562918822
SAMM50	3	1.6615	0.004112087	2.385937713
PITRM1	4	-1.0269	0.004298978	2.366634814
PGP	4	-0.88063	0.004298978	2.366634814
DLD	3	1.2678	0.004298978	2.366634814
PRKDC	4	-0.68579	0.005040257	2.297547325
TSC22D2	4	1.0975	0.005040257	2.297547325
CERT1	4	0.54329	0.005040257	2.297547325
INTS6	4	0.951	0.00659179	2.180996618
TADA2A	4	0.83577	0.006933843	2.159026007
MTF1	4	-1.1664	0.00703478	2.152749479
API5	4	0.50207	0.00703478	2.152749479
C6orf136	3	-1.3452	0.007333622	2.134681458
GLS	3	-0.33613	0.008106686	2.091156666
CNN1	4	0.64717	0.012658094	1.897631684
SLC16A1	4	-1.0153	0.015611799	1.806547058
ABCE1	4	1.2552	0.015611799	1.806547058
MPC1	4	0.69477	0.015652896	1.805405309
CLUH	3	-1.0277	0.015691139	1.804345519
MCUR1	4	-1.7683	0.018628979	1.729810944
AFG3L2	4	1.2026	0.018628979	1.729810944
FZD8	4	-0.69895	0.021690257	1.663735299
MAU2	4	0.88801	0.021690257	1.663735299
HAUS5	4	1.1014	0.022355181	1.650621819
CEPT1	4	0.54589	0.024485337	1.611093912
CIAO2A	4	-0.69744	0.026689522	1.573659204
PCBP2	4	-0.95693	0.026689522	1.573659204
REXO2	4	-0.58313	0.039646295	1.401797387
BRPF1	4	0.33443	0.039646295	1.401797387
RAD9A	4	1.5185	0.039646295	1.401797387
EGLN1	3	0.85858	0.039646295	1.401797387
CCDC137	4	0.62153	0.039646295	1.401797387
TPK1	4	0.66268	0.039646295	1.401797387
COQ7	4	-0.78976	0.039765662	1.400491788
CHTOP	4	0.69502	0.039765662	1.400491788
TRIM32	4	-0.52005	0.040366925	1.393974328
C1QBP	4	-0.7928	0.040366925	1.393974328
PRDM10	4	0.7656	0.040366925	1.393974328
SLFN11	4	0.10482	0.040840717	1.388906637
CENPJ	4	0.86569	0.044117897	1.355385201
YEATS2	4	0.77954	0.044793045	1.348789414
PFKP	3	-0.86557	0.047691918	1.321555216
TANK	4	0.53313	0.047691918	1.321555216
CDKN2A	4	-1.0966	7.82E-04	3.10699378
RB1	3	-0.94164	7.82E-04	3.10699378
OXA1L	3	-1.1111	7.82E-04	3.10699378
MTF1	4	-1.507	7.82E-04	3.10699378
PITRM1	4	-0.91344	7.82E-04	3.10699378
ATG9A	4	-0.77502	7.82E-04	3.10699378
LIPT1	4	0.56096	7.82E-04	3.10699378
SGF29	4	0.50118	7.82E-04	3.10699378
TAF6L	4	0.53224	7.82E-04	3.10699378
GCLM	4	0.89008	7.82E-04	3.10699378
SLC25A39	4	0.85817	7.82E-04	3.10699378
MCUR1	4	-1.4102	0.00214951	2.66766109
SUPT20H	3	0.48106	0.00330681	2.48059058
FZR1	4	-0.53577	0.01021018	1.99096663
ATP7B	4	-0.74778	0.01021018	1.99096663
LIAS	4	0.86444	0.01021018	1.99096663
RPL3	3	2.048	0.01163257	1.93432428
ZKSCAN5	3	-0.64925	0.0138524	1.85847505
PSMD6	4	1.0767	0.01945865	1.71088737
FZD8	4	-0.45925	0.02414021	1.61725888
KAT8	3	0.042639	0.02414021	1.61725888
GTPBP4	4	1.015	0.02414021	1.61725888
PSMA6	2	2.0168	0.02414021	1.61725888
RPL10A	3	1.2093	0.02414021	1.61725888
IMP4	4	0.94508	0.02414021	1.61725888
GOSR2	4	0.82357	0.02414021	1.61725888
IDH3A	4	0.71325	0.02834202	1.54756923
CIAO2A	4	-0.45262	0.03040041	1.51712051
HMGCS1	4	1.0491	0.03290936	1.48268062
NME3	4	-0.87072	0.03295895	1.48202661
RPS25	2	1.6555	0.03799798	1.42023951
TUT1	4	1.1535	0.04038415	1.39378906
DHX15	4	1.0788	0.04038415	1.39378906
MTHFD1L	4	0.82939	0.0427368	1.36919799
GXYLT1	4	-0.46948	0.04397315	1.35681241
HNRNPC	3	0.90351	0.04561722	1.34087116
